# Supplementary material for: Antiproliferative Evaluation of Novel 4-Imidazolidinone Derivatives as Anticancer Agent Which Triggers ROS-Dependent Apoptosis in Colorectal Cancer Cell
Source: Molecules. 2022 Dec 13;27(24):8844. doi: 10.3390/molecules27248844 (PMC9783213; doi:10.3390/molecules27248844)
Supplement: Supplementary file 1 [file molecules-27-08844-s001.zip]

Archive with 1 entries (1 files):
- molecules-2054957-supplementary.pdf
